# Supplementary material for: Modulating TRPV4 Channel Activity in Pro-Inflammatory Macrophages within the 3D Tissue Analog
Source: Biomedicines. 2024 Jan 19;12(1):230. doi: 10.3390/biomedicines12010230 (PMC10813551; doi:10.3390/biomedicines12010230)
Supplement: Supplementary file 1 [file biomedicines-12-00230-s001.zip]

Archive with 1 entries (1 files):
- biomedicines-2810676-supplementary.pdf
